# Supplementary material for: Primate anterior insular cortex represents economic decision variables proposed by prospect theory
Source: Nat Commun. 2022 Feb 7;13:717. doi: 10.1038/s41467-022-28278-9 (PMC8821715; doi:10.1038/s41467-022-28278-9)
Supplement: Supplementary file 4 — Source Data [file 41467_2022_28278_MOESM4_ESM.xlsx]

## Sheet: Fig1c
P(Gamble) x Gain/Loss context, 37 sessions for each monkey
Monkey G			Monkey O
Loss	Gain		Loss	Gain
0.515152	0.541436		0.688889	0.693966
0.457831	0.566563		0.73913	0.652055
0.508621	0.519737		0.506849	0.608173
0.489865	0.567775		0.57764	0.618932
0.534653	0.595		0.509091	0.66895
0.509506	0.607735		0.585799	0.654788
0.526144	0.619647		0.550898	0.660287
0.527559	0.582609		0.505814	0.67619
0.518382	0.625683		0.527273	0.681265
0.514388	0.595109		0.532164	0.67402
0.507143	0.632		0.531429	0.688889
0.496575	0.649457		0.514388	0.722408
0.511765	0.538905		0.545455	0.748011
0.525424	0.707521		0.558394	0.673016
0.559242	0.590805		0.546624	0.712676
0.432203	0.59761		0.52809	0.694352
0.535865	0.653226		0.521429	0.709877
0.520833	0.70607		0.599278	0.770548
0.540541	0.642458		0.668464	0.641161
0.504274	0.655532		0.632597	0.751366
0.537572	0.715447		0.64	0.747368
0.571429	0.603015		0.631579	0.729412
0.534562	0.660754		0.673759	0.738983
0.555556	0.572695		0.68797	0.745387
0.5	0.700913		0.656051	0.673352
0.537572	0.677165		0.672515	0.684507
0.515695	0.622222		0.673387	0.753676
0.538776	0.649225		0.73399	0.733945
0.51	0.688995		0.754098	0.764259
0.527638	0.632603		0.721649	0.767123
0.53252	0.756385		0.686047	0.749091
0.538462	0.638298		0.774744	0.794304
0.54065	0.662675		0.69863	0.801282
0.525692	0.666667		0.691489	0.810526
0.524887	0.647826		0.742308	0.851852
0.572973	0.641711		0.538462	0.615789
0.540284	0.677647		0.695652	0.656934

## Sheet: Fig1d
P(Gamble) x Gain/Loss context X StartToken, 37 sessions for each monkey
Monkey G							Monkey O
Loss							Loss
Token0	Token1	Token2	Token3	Token4	Token5		Token0	Token1	Token2	Token3	Token4	Token5
0.495726	0.636364	0.512821	0.387097	0.526316	0.6		0.722222	0.666667	0.7	0.666667	0.625	0.666667
0.47619	0.285714	0.540541	0.478261	0.380952	0.421053		0.837209	0.583333	0.818182	0.647059	0.692308	0.684211
0.508772	0.583333	0.5	0.565217	0.375	0.333333		0.491228	0.65	0.705882	0.413793	0.333333	0.454545
0.377193	0.40625	0.583333	0.587302	0.642857	0.565217		0.536232	0.647059	0.615385	0.666667	0.461538	0.5
0.460317	0.533333	0.666667	0.539683	0.642857	0.608696		0.46875	0.689655	0.666667	0.416667	0.333333	0.583333
0.435484	0.551724	0.516129	0.659091	0.45	0.666667		0.61194	0.647059	0.555556	0.521739	0.421053	0.68
0.503106	0.521739	0.666667	0.545455	0.5	0.516129		0.486111	0.705882	0.55	0.678571	0.533333	0.466667
0.421875	0.47619	0.692308	0.673077	0.642857	0.615385		0.484848	0.409091	0.458333	0.592593	0.5625	0.588235
0.473214	0.580645	0.525	0.568182	0.583333	0.47619		0.57377	0.516129	0.375	0.653846	0.636364	0.3
0.44697	0.478261	0.5	0.69697	0.5	0.708333		0.467532	0.68	0.538462	0.421053	0.736842	0.5
0.389313	0.482759	0.478261	0.654545	0.703704	0.733333		0.5	0.352941	0.466667	0.642857	0.5625	0.652174
0.453237	0.5	0.733333	0.433962	0.615385	0.647059		0.518293	0.434783	0.578947	0.571429	0.4375	0.285714
0.54	0.454545	0.736842	0.394737	0.478261	0.555556		0.497297	0.666667	0.482759	0.62	0.5	0.692308
0.455882	0.380952	0.653846	0.636364	0.363636	0.666667		0.485549	0.722222	0.695652	0.72093	0.25	0.615385
0.53012	0.571429	0.5	0.580645	0.608696	0.652174		0.512195	0.535714	0.709677	0.5	0.785714	0.545455
0.373737	0.235294	0.464286	0.607143	0.518519	0.65		0.52027	0.55	0.454545	0.545455	0.5	0.608696
0.5	0.516129	0.473684	0.622222	0.695652	0.4375		0.478873	0.583333	0.588235	0.583333	1	0.466667
0.535714	0.3	0.592593	0.5	0.6	0.666667		0.605634	0.6875	0.681818	0.543478	0.444444	0.588235
0.484848	1	0.857143	0.666667	0.222222	0.428571		0.606742	0.688889	0.833333	0.673469	0.785714	0.685714
0.470588	0.32	0.538462	0.55814	0.722222	0.55		0.582474	0.690476	0.735294	0.653061	0.625	0.740741
0.515152	0.55	0.321429	0.612903	0.777778	0.684211		0.651316	0.633333	0.583333	0.632653	0.666667	0.642857
0.540816	0.545455	0.653846	0.566667	0.545455	0.777778		0.619048	0.5	0.717949	0.704918	0.6875	0.533333
0.45122	0.612903	0.393939	0.677419	0.565217	0.764706		0.666667	0.588235	0.782609	0.72	0.75	0.545455
0.482143	0.5	0.575	0.744681	0.48	0.666667		0.685484	0.6	0.73913	0.692308	0.555556	0.851852
0.420455	0.541667	0.52	0.575	0.428571	0.705882		0.662069	0.615385	0.547619	0.74359	0.655172	0.75
0.392857	0.416667	0.608696	0.724138	0.8	0.8		0.674419	0.714286	0.72	0.686275	0.677419	0.535714
0.51087	0.541667	0.633333	0.380952	0.45	0.733333		0.707692	0.653846	0.5625	0.655172	0.733333	0.625
0.47541	0.612903	0.615385	0.615385	0.583333	0.533333		0.737288	0.625	0.8	0.75	0.75	0.722222
0.468468	0.586207	0.555556	0.551724	0.833333	0.285714		0.77451	0.74359	0.625	0.792453	0.555556	0.76
0.475	0.6	0.470588	0.647059	0.7	0.7		0.78125	0.769231	0.75	0.636364	0.727273	0.470588
0.434426	0.5	0.478261	0.684211	0.714286	0.842105		0.678322	0.615385	0.545455	0.727273	0.789474	0.733333
0.464	0.545455	0.428571	0.766667	0.714286	0.636364		0.766234	0.714286	0.846154	0.763636	0.888889	0.75
0.443548	0.421053	0.625	0.666667	0.722222	0.75		0.686047	0.705882	0.666667	0.85	0.333333	0.727273
0.482517	0.380952	0.578947	0.636364	0.555556	0.736842		0.733333	0.5	0.571429	0.769231	0.333333	0.6
0.472222	0.566667	0.4	0.703704	0.647059	0.571429		0.721854	0.714286	0.6	0.806452	1	0.666667
0.521277	0.695652	0.666667	0.5	0.625	0.705882		0.493976	0.608696	0.551724	0.481481	0.571429	0.769231
0.490741	0.592593	0.5	0.818182	0.5	0.5		0.621212	0.833333	0.8	0.809524	0.444444	0.8
Monkey G							Monkey O
Gain							Gain
Token0	Token1	Token2	Token3	Token4	Token5		Token0	Token1	Token2	Token3	Token4	Token5
0.615385	0.567568	0.584906	0.525424	0.392857	0.333333		0.744681	0.833333	0.625	0.636364	0.625	0.47619
0.606299	0.5	0.6	0.666667	0.333333	0.40625		0.694805	0.540541	0.55814	0.733333	0.633333	0.585366
0.655172	0.3125	0.45	0.5625	0.533333	0.0909091		0.679144	0.475	0.645833	0.643836	0.481481	0.390244
0.555556	0.604651	0.65	0.581395	0.526316	0.454545		0.641304	0.702128	0.676471	0.6125	0.434783	0.5
0.64497	0.574468	0.609756	0.646341	0.4	0.387097		0.708571	0.660714	0.7	0.626667	0.641026	0.581395
0.66	0.6	0.75	0.582278	0.3	0.576923		0.676301	0.646154	0.754717	0.642857	0.545455	0.603448
0.712418	0.638298	0.511111	0.609756	0.433333	0.525		0.684211	0.666667	0.761905	0.608696	0.55	0.596154
0.717391	0.448276	0.55	0.517241	0.6	0.269231		0.743902	0.745763	0.73913	0.462963	0.682927	0.553571
0.722628	0.714286	0.540541	0.53125	0.604167	0.291667		0.730061	0.766667	0.609756	0.606061	0.611111	0.622222
0.72028	0.645161	0.640625	0.455882	0.464286	0.323529		0.708609	0.701754	0.733333	0.590909	0.682927	0.583333
0.69281	0.486486	0.767442	0.551282	0.65	0.458333		0.726744	0.75	0.705882	0.634921	0.565217	0.604167
0.729927	0.64	0.583333	0.644737	0.62963	0.433333		0.747126	0.78125	0.583333	0.775	0.571429	0.533333
0.575221	0.510638	0.630435	0.52	0.481481	0.435897		0.8125	0.75	0.805556	0.66129	0.526316	0.4375
0.731343	0.826087	0.6	0.688312	0.725	0.555556		0.756906	0.636364	0.347826	0.673913	0.555556	0.357143
0.635135	0.719298	0.59322	0.539474	0.444444	0.508475		0.714286	0.682927	0.727273	0.796296	0.611111	0.62963
0.628049	0.559322	0.542857	0.586957	0.602941	0.632653		0.721519	0.645161	0.72	0.627451	0.785714	0.636364
0.655172	0.745763	0.766234	0.62	0.574468	0.461538		0.732558	0.818182	0.666667	0.782609	0.5	0.5625
0.727273	0.72093	0.826087	0.636364	0.619048	0.592593		0.827381	0.678571	0.727273	0.666667	0.681818	0.857143
0.708333	0.571429	0.666667	0.657143	0.571429	0.411765		0.71123	0.717949	0.658537	0.534483	0.5	0.40625
0.699387	0.734375	0.727273	0.586207	0.583333	0.509804		0.78392	0.774194	0.833333	0.730159	0.631579	0.388889
0.727941	0.766667	0.865385	0.666667	0.72	0.538462		0.783439	0.782609	0.703704	0.785714	0.538462	0.565217
0.676471	0.707317	0.481481	0.617647	0.382353	0.291667		0.757062	0.83871	0.694444	0.755102	0.55	0.555556
0.720497	0.647059	0.638889	0.602564	0.574468	0.690476		0.790541	0.789474	0.652174	0.596154	0.8125	0.666667
0.666667	0.666667	0.681818	0.478261	0.381818	0.285714		0.791367	0.648649	0.653846	0.741935	0.761905	0.705882
0.710692	0.68	0.779661	0.742268	0.647059	0.512821		0.723926	0.695652	0.642857	0.653846	0.454545	0.583333
0.763514	0.75	0.55814	0.6	0.575	0.657143		0.710983	0.729167	0.681818	0.736842	0.5	0.518519
0.675	0.6	0.727273	0.604167	0.44898	0.55		0.770992	0.866667	0.826087	0.642857	0.727273	0.666667
0.716981	0.678571	0.685185	0.650943	0.537037	0.294118		0.830508	0.740741	0.857143	0.538462	0.5	0.428571
0.789189	0.719298	0.621622	0.636364	0.548387	0.452381		0.817518	0.73913	0.6875	0.72093	0.615385	0.733333
0.695	0.580645	0.606061	0.640625	0.56	0.37037		0.784	0.833333	0.909091	0.711111	0.571429	0.692308
0.783333	0.742857	0.73913	0.746269	0.647059	0.75		0.761006	0.761905	0.851852	0.7	0.571429	0.636364
0.670886	0.724638	0.566667	0.557143	0.642857	0.472222		0.818653	0.833333	0.928571	0.698113	0.846154	0.538462
0.698795	0.655738	0.755556	0.685714	0.580645	0.4		0.823529	0.916667	0.833333	0.652174	0.333333	0.777778
0.7125	0.731707	0.6	0.623762	0.540541	0.625		0.826923	0.666667	1	0.777778	0.8	0.833333
0.710145	0.654545	0.690476	0.625	0.451613	0.459459		0.87027	0.791667	0.823529	0.826923	0.916667	0.714286
0.717391	0.673913	0.652174	0.656716	0.35	0.323529		0.618557	0.666667	0.647059	0.545455	0.875	0.529412
0.743316	0.694915	0.606061	0.618421	0.633333	0.55		0.666667	0.785714	0.722222	0.666667	0.5	0.5

## Sheet: Fig1e
Subjective value of gambles resulted with same expected end token,37 sessions for each monkey
Monkey G				Monkey O
Loss				Loss
Token3	Token4	Token5		Token3	Token4	Token5
1.49964	2.88251	3.88251		3	2	5
1.49964	2.50001	3.50001		3	2.42047	5
1.88251	2.50001	3.50001		1.49964	2.11681	3.11681
1.49964	2.49964	3.49964		1.49964	2.11681	5
1.49964	2.88251	3.11681		1.49964	4	3.11681
1.88251	2.50001	3.88251		1.88251	2.49964	3.88251
1.49964	2.42047	3.88251		1.49964	2.11681	3.88251
1.88251	2.88251	3.11681		1.49964	2.88251	3.49964
1.88251	2.88251	3.49964		1.49964	4	3.49964
1.88251	2.49964	3.49964		2	2.49964	5
1.49964	2.49964	3.88251		1.49964	2.49964	3.49964
1.49964	2.49964	5		1.49964	3	5
1.49964	2.49964	3.57979		1.49964	2.57979	3.11681
1.49964	2.88251	3.49964		1.49964	2	3.49964
1.49964	2.88251	3.88251		1.49964	2.50001	3.88251
1.01377	2.01377	3.88251		1.49964	4	3.88251
1.49964	2.11681	3.57979		1.49964	4	3.88251
1.49964	2.49964	3.50001		1.90755	4	5
1.42047	4	3.57979		2.00869	4	4.01733
1.42047	2.49964	3.49964		2.65918	2.88251	4.984
1.42047	4	4		2.15375	4	4
1.49964	4	3.50001		2.4857	2.42047	3.49964
1.49964	2.88251	4		2.79641	4	4.65918
1.49964	2.57979	3.49964		3	2.75576	5
1.00869	2.50001	3.49964		1.84843	3.55451	5
3	4	3.49964		2.4432	2.49964	3.99326
1.57979	1.55624	3.88251		2.65918	2.50001	4.20912
1.49964	2.42047	3.88251		3	3	5
1.01732	4	5		3	3.49999	5
1.11681	2.88251	3.49964		2.36705	3.42048	3.88251
1.49964	2.88251	3.42047		2.00937	4	3.42047
1.49964	2.50001	3.49964		2.53178	4	4.42048
1.49964	3	5		0	4	3.50001
1.49964	2.49964	3.49964		1.50001	4	5
1.01494	4	3.57979		3	4	5
1.49964	3	3.88251		1.49964	4	3.50001
1.88251	3	3.49964		2.00869	4	5
Monkey G				Monkey O
Gain				Gain
Token0	Token1	Token2		Token0	Token1	Token2
2.19476	3	3.73301		2.99539	4	3.49964
2	3.44322	4.2091		2.7348	3.96832	5
2.73606	4	3.99131		2.77828	2.64907	4.5997
2.26163	3	3.49964		2.52338	4	5.02263
2.3772	3.01377	4		2.9907	3.98901	4.01732
2.26479	3.01377	5		2.95556	3.97209	4.44322
2.23821	3.01377	4.06805		2.87457	4.01121	5
2.70619	2.98268	3.49964		2.84577	3.99355	4.54589
2.52713	3.10291	3.49964		2.61656	3.98901	4.99355
2.0123	3.00508	4.00508		2.83736	3.44322	5.01121
2.07799	3	5.31428		2.90653	4	4.44322
3	3	4.01732		2.98275	3.44322	4.98224
2.01152	3.44322	4.02009		3.0019	3.98901	5
2.70961	4	4.01377		3.00652	4	4
2.0307	3.02009	4.44322		2.67103	3.98275	4.99355
2.28892	3.08147	3.99355		2.99187	4	4.83002
2.11199	3.06448	4.7904		2.93595	3.41862	4.42045
2.58639	3.98275	4.98901		3.00293	4	4.34347
2.55173	3.00674	4.98872		2.64711	3.01377	4.95512
2.96172	3.01377	4.44322		3.21401	3.44322	5.01626
2.44142	3	4.44322		3	4	4.02009
2.17314	3.01732	3.99326		2.69513	4	4.44322
2.27828	3.98901	4.02227		2.89524	4	4.42045
2.31681	3.44322	4		2.99114	3.99209	4.44322
2.34302	4.24946	4.34108		2.60861	4	4.95578
2.21866	3.95578	4		2.54502	4.01121	5
2.11334	3.00869	3.49964		2.99253	4.01121	4.98901
2.25053	2.99492	4.44322		3.01589	4	4.00684
2.58657	3.97825	4.44322		3	5.25508	5
2.3812	3.00508	4.41862		2.98275	3	2
2.67285	3.99187	4.99355		2.98901	4	4.98901
2.32467	3.46317	3.98623		2.99751	4	5
2.18485	3.29134	4		3	4	5
2.6696	3.17239	3.91068		3.12173	4	2
2.41122	3.15787	4.44322		3.02402	4.01121	5
2.3408	3.96332	4.44322		2.02723	3.42045	4.44322
2.606	2.98848	3.84839		2.00508	3.42045	5

## Sheet: Fig2c
FR(spike/s) as a function of EV
EV level
1	5.62925	12.8141	21.5808	16.3761	39.6608	26.28	36.8329	16.6114	20.9064	29.1094	17.0982	12.349	10.3845	21.1744	25.5199	17.4589	32.276	14.4959	24.9519	14.8831	36.2866	25.898	22.3982	39.4053	37.4916	17.7959	35.9356	30.0148	29.2223	31.4919	33.346	39.2542	29.804	NaN	NaN	NaN	NaN	NaN	NaN
2	3.08609	7.18166	31.3402	30.9213	14.2751	36.0621	17.04	23.3181	16.2544	19.7845	11.1158	18.0551	26.8877	15.2041	27.8025	19.1603	26.8828	24.582	8.89401	25.3258	28.1453	21.9452	18.1302	42.9717	19.366	19.3578	29.3118	23.7145	25.8259	33.7153	10.364	21.8666	46.3391	23.1596	32.5811	54.2987	40.5589	18.4257	41.0942
3	3.5255	24.9091	10.1514	25.7351	19.9271	19.2822	12.2468	12.3716	28.0886	41.5651	18.3643	19.9034	31.0217	25.257	30.8139	43.2435	17.542	30.8286	22.9573	29.7878	22.2875	26.9039	27.5658	33.19	18.2987	37.5132	37.4564	9.97225	58.9	12.8739	37.1035	28.2832	18.3037	NaN	NaN	NaN	NaN	NaN	NaN
4	6.93187	4.25406	24.6815	11.462	30.9332	14.4697	12.687	18.1652	15.001	7.17744	29.7687	19.823	42.9636	19.5586	33.0416	9.85365	54.6651	25.5377	38.6604	45.3853	11.2094	41.7691	63.0492	42.7834	59.8593	22.3286	27.0024	35.4401	16.7633	54.6991	24.7106	18.855	17.0418	NaN	NaN	NaN	NaN	NaN	NaN
5	4.21514	35.3315	42.3365	27.5837	18.5835	42.907	35.9711	16.276	25.7631	28.1894	44.5207	33.3231	35.2423	18.7188	32.7742	10.0088	11.3925	25.6797	36.7239	27.2257	48.2925	37.0596	43.33	37.6702	47.0169	42.8994	41.1357	22.3163	35.9983	42.1531	20.0074	40.7049	31.9765	25.6936	54.344	49.8338	NaN	NaN	NaN
6	4.44296	20.6987	27.1217	21.507	19.0497	14.4633	14.7102	7.37362	43.5726	21.5007	37.5168	20.4473	11.556	14.5777	27.6021	13.5108	18.4368	22.4016	29.6152	12.0504	38.5688	30.3469	28.8962	42.0932	42.1659	19.5032	38.1271	13.805	20.6026	44.032	36.1571	39.6397	32.525	10.4022	18.6709	11.9951	36.6715	NaN	NaN
7	14.1942	19.2116	28.0192	39.7192	30.0234	22.2756	50.7244	14.164	16.8199	35.8804	20.2338	37.1317	29.4754	23.7676	30.6902	46.6362	26.1113	32.5684	49.0421	31.8825	36.8051	53.8308	21.6469	20.5644	33.2673	30.1994	27.9749	22.4842	70.906	21.3559	33.997	31.0168	48.2345	27.8246	26.9471	NaN	NaN	NaN	NaN
8	13.5333	11.7038	23.8651	32.4655	25.0327	31.3523	18.8588	21.4755	32.395	0	27.7783	17.485	10.3318	13.581	34.0218	42.6468	24.3133	23.7398	29.2734	28.139	39.0512	60.7315	41.6037	30.3623	48.5691	41.86	41.9846	17.7815	28.6606	50.3984	44.3306	30.3139	38.6972	50.9978	NaN	NaN	NaN	NaN	NaN
9	10.5097	28.5322	32.2866	33.4439	11.3475	25.5271	32.7339	43.1802	13.6519	26.2122	22.0095	29.0874	25.426	15.3483	19.0363	33.1584	39.086	28.5378	22.7616	40.4951	25.1588	31.0283	34.0097	31.0085	17.0967	21.1836	51.9632	42.45	27.955	28.361	39.3	45.341	39.5818	75.4555	38.2067	47.3855	59.9118	43.6138	NaN
10	16.9043	33.1584	40.7989	15.0395	24.2299	34.0455	19.0772	34.3981	43.9245	17.2294	13.0093	18.933	28.0014	49.3926	35.888	20.6656	42.4962	46.4853	17.4667	43.0963	51.9817	34.9271	69.4074	38.6911	8.52447	46.0371	19.9461	32.1555	29.2384	34.3981	40.6745	51.8345	40.8419	50.3942	NaN	NaN	NaN	NaN	NaN
11	11.0923	27.9914	17.3477	23.8	35.9408	27.4686	19.6967	26.0611	10.7456	32.0237	32.2298	23.9314	9.59107	28.1853	35.8955	15.1202	36.4856	36.5871	36.6656	44.8239	47.8025	40.3761	29.9927	25.824	21.0466	25.8733	36.1079	25.8623	55.6244	47.7677	23.2117	41.4061	35.0202	27.1932	50.7358	NaN	NaN	NaN	NaN
12	15.8225	0	17.2416	21.2991	49.9878	27.5803	15.3967	27.4254	51.1379	35.971	27.2235	54.2905	34.3032	29.2735	31.2144	26.7464	32.1308	61.8749	34.3753	23.7106	57.2611	30.3226	53.9895	52.7112	39.5975	20.5246	44.2364	47.5496	34.4588	25.2681	54.7401	36.984	33.6746	58.5253	49.6496	32.0886	25.4366	76.4909	NaN

## Sheet: Fig2d
FR(spike/s) as a function of EV
EV level
1	31.9556	70.1233	27.8342	50.8128	29.099	37.9746	56.9507	41.8817	60.2699	62.1142	41.5799	97.8968	123.14	49.4813	26.1548	34.7647	46.3499	39.0729	38.2067	41.5865	52.6499	27.6529	27.1771	31.9675	32.287	25.1562	27.3279	47.0459	31.7237	NaN	NaN	NaN	NaN	NaN	NaN	NaN	NaN	NaN	NaN	NaN	NaN
2	32.3526	5.11396	27.9978	57.8936	30.4541	28.007	36.6467	25.2168	186.26	28.1592	33.3924	98.6826	43.6445	26.4472	36.0331	23.0975	46.6273	37.7861	30.4361	31.6929	64.8701	29.6207	76.8895	28.8489	43.2455	31.255	32.2321	43.6178	29.9349	35.4856	27.8501	198.338	32.9104	39.3712	14.8836	89.3082	47.4898	31.5061	45.3639	24.7189	33.7544
3	47.7918	34.4102	38.6299	42.8129	32.2156	33.2673	78.3485	49.2624	177.711	49.9878	41.7209	46.7511	60.2613	48.0971	49.9329	38.5882	54.4957	29.4678	56.6166	46.3368	50.369	39.3292	57.9594	53.1029	18.584	39.1789	125.506	32.7794	50.707	NaN	NaN	NaN	NaN	NaN	NaN	NaN	NaN	NaN	NaN	NaN	NaN
4	33.5424	31.0217	36.1452	26.4078	73.7957	48.8725	32.3419	102.543	51.9788	43.6667	35.0903	44.7235	177.871	44.264	42.0932	131.03	26.8034	42.0207	190.058	220.148	40.9976	30.837	108.991	45.0595	34.3296	65.216	50.3761	55.1294	43.7842	41.2002	15.7206	34.9771	46.4708	163.753	53.7937	NaN	NaN	NaN	NaN	NaN	NaN
5	42.5992	34.1115	45.1485	12.1372	77.8403	26.953	36.949	34.2173	40.1736	36.5038	176.046	11.6368	52.6392	40.5624	43.0655	75.6033	52.8952	45.4426	33.9025	36.3691	26.3936	62.8392	59.5465	36.963	56.2636	35.255	39.0781	79.3868	48.042	182.711	40.8604	51.9669	NaN	NaN	NaN	NaN	NaN	NaN	NaN	NaN	NaN
6	36.7626	45.9404	26.3083	42.7492	39.4475	23.2589	45.8754	158.361	43.5305	47.1617	23.1194	51.2026	40.1217	31.5835	152.771	29.1077	49.0697	48.8904	84.1864	39.8923	30.7579	26.7405	35.6815	34.6026	30.1202	21.2444	115.688	32.5033	17.5736	24.6234	NaN	NaN	NaN	NaN	NaN	NaN	NaN	NaN	NaN	NaN	NaN
7	38.2067	50.0288	27.8487	21.4111	158.116	44.1284	45.7621	55.059	59.0662	148.749	124.514	43.0499	24.8515	155.768	67.2432	182.467	32.4593	35.5668	42.9447	178.896	68.9942	125.361	91.9896	41.7097	57.4694	40.3316	8.76312	32.3243	42.818	54.822	57.0627	NaN	NaN	NaN	NaN	NaN	NaN	NaN	NaN	NaN	NaN
8	30.0851	181.233	58.6406	77.5666	50.1128	56.3575	102.294	157.633	51.4037	176.763	70.9024	42.7754	54.6399	31.3001	42.2057	33.2768	126.089	46.4949	21.9946	22.8041	49.9145	113.212	35.0329	70.2361	39.5129	48.2059	139.47	71.5169	43.3065	45.727	NaN	NaN	NaN	NaN	NaN	NaN	NaN	NaN	NaN	NaN	NaN
9	45.6527	233.546	64.0789	5.97799	17.2213	109.363	125.346	80.1776	213.41	31.1404	32.4009	72.7608	10.8894	76.3674	59.4016	30.3218	38.3783	62.692	11.5926	31.0545	49.6894	49.802	69.5415	38.77	67.9039	63.5584	152.588	16.7029	11.4486	NaN	NaN	NaN	NaN	NaN	NaN	NaN	NaN	NaN	NaN	NaN	NaN
10	49.5437	99.508	62.5418	64.7302	178.652	45.5298	185.411	45.9371	223.038	31.893	10.7377	92.3328	168.605	142.452	56.7769	38.7086	48.0781	54.9619	30.5007	44.7367	45.0572	36.999	54.2293	35.6873	37.9591	69.5998	70.2796	28.948	13.7544	25.8186	37.4385	NaN	NaN	NaN	NaN	NaN	NaN	NaN	NaN	NaN	NaN
11	0	25.8405	140.342	36.6945	58.6877	60.6851	27.8191	35.2041	74.6784	17.0014	182.194	73.7242	33.1413	129.661	40.6393	71.5081	24.8819	39.7346	39.569	54.4552	39.3141	40.2114	74.4169	43.9497	22.769	47.4879	44.5919	56.0857	33.2843	161.388	NaN	NaN	NaN	NaN	NaN	NaN	NaN	NaN	NaN	NaN	NaN
12	151.207	31.1868	39.1251	20.3875	56.4813	27.9081	31.6723	51.659	48.6336	33.3754	43.0298	148.727	151.084	54.8507	46.4587	84.7884	150.487	62.5855	42.3961	38.2666	56.2018	57.8395	35.8306	179.43	13.6519	27.8699	43.7626	210.315	24.522	40.2872	57.6346	NaN	NaN	NaN	NaN	NaN	NaN	NaN	NaN	NaN	NaN

## Sheet: Fig2e
FR(spike/s) as a function of EV
EV level
1	26.4136	0	0	5.71089	2.87868	0	6.03935	0	12.9948	5.80941	27.1267	4.97688	16.2869	6.36114	4.50777	16.2349	10.1751	3.68403	NaN	NaN	NaN	NaN	NaN	NaN	NaN	NaN	NaN	NaN	NaN	NaN	NaN	NaN	NaN	NaN	NaN	NaN	NaN	NaN	NaN
2	0	8.37819	11.1057	3.86972	0	0	7.16165	43.0934	9.9503	6.88108	3.95626	0	0	27.5282	14.8753	7.96024	45.1336	57.5532	0	0	22.3948	25.5913	26.7185	0	0	3.86054	36.5822	38.1524	17.31	0	0	3.68347	0	12.1837	4.12191	3.37258	34.8204	0	NaN
3	17.336	4.95667	4.56466	0	3.71542	16.576	0	5.58291	0	15.1433	0	15.6	0	13.7127	3.32254	38.921	26.6159	9.46771	3.38192	0	NaN	NaN	NaN	NaN	NaN	NaN	NaN	NaN	NaN	NaN	NaN	NaN	NaN	NaN	NaN	NaN	NaN	NaN	NaN
4	30.4985	0	0	0	0	6.74981	0	0	4.90538	0	5.90282	0	19.7882	20.8712	0	0	17.9618	12.4055	38.7909	12.6084	20.7823	26.9955	33.5665	18.762	13.8927	0	0	0	4.39972	11.9423	8.39548	17.9383	0	4.25851	19.8758	40.6536	0	11.4095	40.9382
5	14.469	0	8.75998	3.86727	32.3722	14.5785	0	15.7714	5.21891	0	0	42.6293	38.2399	28.2775	13.0122	26.7288	21.0466	0	0	12.1842	5.01109	13.1565	41.1012	22.3291	NaN	NaN	NaN	NaN	NaN	NaN	NaN	NaN	NaN	NaN	NaN	NaN	NaN	NaN	NaN
6	13.2854	0	8.29987	12.3678	0	20.1303	4.19486	4.35654	0	4.27567	0	0	0	16.3174	0	4.71587	4.84984	8.58895	42.4019	4.0758	37.1953	4.35344	42.6372	53.677	6.99543	12.1322	4.09289	2.99302	4.44943	12.8171	7.63536	4.23121	NaN	NaN	NaN	NaN	NaN	NaN	NaN
7	0	4.11011	44.1564	33.5281	23.0197	3.7647	19.7047	4.71405	38.9069	37.2897	20.4439	48.7307	38.5917	4.45106	39.133	15.3959	7.56439	0	10.0414	NaN	NaN	NaN	NaN	NaN	NaN	NaN	NaN	NaN	NaN	NaN	NaN	NaN	NaN	NaN	NaN	NaN	NaN	NaN	NaN
8	37.8659	9.56664	0	29.9988	0	9.46098	7.64852	0	0	8.45801	0	15.1139	8.35955	35.6507	26.8371	21.6485	10.243	11.4512	25.2298	0	31.5872	0	21.6766	37.1466	10.7079	31.7117	26.0278	0	32.6422	0	42.7019	17.3047	21.6322	12.2659	26.4631	24.4019	0	6.93828	4.97586
9	24.1963	18.2421	0	10.1895	5.54992	28.438	25.9558	20.9833	42.1555	0	4.39023	21.0511	9.8147	0	0	28.5378	76.2519	0	0	4.65828	18.7598	NaN	NaN	NaN	NaN	NaN	NaN	NaN	NaN	NaN	NaN	NaN	NaN	NaN	NaN	NaN	NaN	NaN	NaN
10	0	0	0	0	3.89814	0	15.2556	10.8507	6.83198	5.32477	20.0884	8.51555	3.93775	9.76563	5.21557	22.318	25.4951	3.59347	10.4	41.4764	10.243	27.0238	19.3639	26.7861	24.8933	21.5131	11.2481	3.58925	7.8755	28.9364	15.5702	9.42507	53.1822	30.8908	10.1674	7.03576	14.502	3.38614	NaN
11	5.07042	0	51.1944	0	11.5761	22.2553	29.3497	38.9113	0	0	4.66808	14.3163	18.4014	26.9114	0	24.9327	5.30279	0	0	3.92509	43.2567	NaN	NaN	NaN	NaN	NaN	NaN	NaN	NaN	NaN	NaN	NaN	NaN	NaN	NaN	NaN	NaN	NaN	NaN
12	0	17.0768	0	0	5.78395	0	6.38276	5.22673	23.6685	9.5442	10.722	4.88966	27.1207	12.9129	38.2923	0	14.1942	21.6966	5.39776	5.66978	36.6263	3.6298	14.9109	0	0	4.83542	25.4623	5.374	5.46665	4.90538	18.499	12.6678	62.3338	9.20417	15.2683	0	4.80308	0	NaN

## Sheet: Fig2f
FR(spike/s) as a function of EV
EV level
1	42.6074	70.1233	27.8342	50.8128	29.099	37.9746	56.9507	41.8817	60.2699	62.1142	41.5799	97.8968	123.14	49.4813	26.1548	34.7647	46.3499	39.0729	38.2067	41.5865	52.6499	27.6529	27.1771	31.9675	32.287	25.1562	27.3279	47.0459	31.7237	NaN	NaN	NaN	NaN	NaN	NaN	NaN	NaN	NaN	NaN	NaN	NaN
2	36.3966	10.2279	27.9978	57.8936	30.4541	28.007	36.6467	25.2168	186.26	28.1592	33.3924	98.6826	43.6445	26.4472	36.0331	23.0975	46.6273	37.7861	30.4361	31.6929	64.8701	29.6207	76.8895	28.8489	43.2455	31.255	32.2321	43.6178	29.9349	35.4856	27.8501	198.338	32.9104	39.3712	14.8836	89.3082	47.4898	31.5061	45.3639	24.7189	33.7544
3	47.7918	34.4102	38.6299	42.8129	32.2156	33.2673	78.3485	49.2624	177.711	49.9878	41.7209	46.7511	60.2613	48.0971	49.9329	38.5882	54.4957	29.4678	56.6166	46.3368	50.369	39.3292	57.9594	53.1029	18.584	39.1789	125.506	32.7794	50.707	NaN	NaN	NaN	NaN	NaN	NaN	NaN	NaN	NaN	NaN	NaN	NaN
4	33.5424	31.0217	36.1452	26.4078	73.7957	48.8725	32.3419	102.543	51.9788	43.6667	35.0903	44.7235	177.871	44.264	42.0932	131.03	26.8034	42.0207	190.058	220.148	40.9976	30.837	108.991	45.0595	34.3296	65.216	50.3761	55.1294	43.7842	41.2002	15.7206	34.9771	46.4708	163.753	53.7937	NaN	NaN	NaN	NaN	NaN	NaN
5	42.5992	34.1115	45.1485	12.1372	77.8403	26.953	36.949	34.2173	40.1736	36.5038	176.046	11.6368	52.6392	40.5624	43.0655	75.6033	52.8952	45.4426	33.9025	36.3691	26.3936	62.8392	59.5465	36.963	56.2636	35.255	39.0781	79.3868	48.042	182.711	40.8604	51.9669	NaN	NaN	NaN	NaN	NaN	NaN	NaN	NaN	NaN
6	36.7626	45.9404	26.3083	42.7492	39.4475	23.2589	45.8754	158.361	43.5305	47.1617	23.1194	51.2026	40.1217	31.5835	152.771	29.1077	49.0697	48.8904	84.1864	39.8923	30.7579	26.7405	35.6815	34.6026	30.1202	21.2444	115.688	32.5033	17.5736	24.6234	NaN	NaN	NaN	NaN	NaN	NaN	NaN	NaN	NaN	NaN	NaN
7	38.2067	50.0288	27.8487	21.4111	158.116	44.1284	45.7621	55.059	59.0662	148.749	124.514	43.0499	24.8515	155.768	67.2432	182.467	32.4593	35.5668	42.9447	178.896	68.9942	125.361	91.9896	41.7097	57.4694	40.3316	8.76312	32.3243	42.818	54.822	57.0627	NaN	NaN	NaN	NaN	NaN	NaN	NaN	NaN	NaN	NaN
8	30.0851	181.233	58.6406	81.4449	50.1128	56.3575	102.294	157.633	51.4037	176.763	70.9024	42.7754	54.6399	31.3001	42.2057	33.2768	126.089	46.4949	21.9946	22.8041	49.9145	113.212	35.0329	70.2361	39.5129	48.2059	139.47	71.5169	43.3065	45.727	NaN	NaN	NaN	NaN	NaN	NaN	NaN	NaN	NaN	NaN	NaN
9	45.6527	233.546	64.0789	5.97799	17.2213	109.363	125.346	80.1776	213.41	31.1404	32.4009	72.7608	10.8894	76.3674	59.4016	30.3218	38.3783	62.692	11.5926	31.0545	49.6894	49.802	69.5415	38.77	67.9039	63.5584	152.588	16.7029	11.4486	NaN	NaN	NaN	NaN	NaN	NaN	NaN	NaN	NaN	NaN	NaN	NaN
10	49.5437	99.508	62.5418	64.7302	178.652	45.5298	185.411	45.9371	223.038	31.893	10.7377	92.3328	168.605	142.452	56.7769	38.7086	48.0781	54.9619	30.5007	44.7367	45.0572	36.999	54.2293	35.6873	37.9591	69.5998	70.2796	28.948	13.7544	25.8186	37.4385	NaN	NaN	NaN	NaN	NaN	NaN	NaN	NaN	NaN	NaN
11	0	25.8405	140.342	36.6945	58.6877	60.6851	27.8191	35.2041	74.6784	17.0014	182.194	73.7242	33.1413	129.661	40.6393	71.5081	24.8819	39.7346	39.569	54.4552	39.3141	40.2114	74.4169	43.9497	22.769	47.4879	44.5919	56.0857	33.2843	161.388	NaN	NaN	NaN	NaN	NaN	NaN	NaN	NaN	NaN	NaN	NaN
12	157.022	31.1868	39.1251	20.3875	56.4813	27.9081	31.6723	51.659	48.6336	33.3754	43.0298	148.727	151.084	54.8507	46.4587	84.7884	150.487	62.5855	42.3961	38.2666	56.2018	57.8395	35.8306	179.43	13.6519	27.8699	43.7626	210.315	24.522	40.2872	57.6346	NaN	NaN	NaN	NaN	NaN	NaN	NaN	NaN	NaN	NaN

## Sheet: Fig2g
FR(spike/s) as a function of EV
EV level
1	0	12.5867	4.87258	2.81171	2.72752	0	0	12.2571	11.7305	0	0	0	0	21.9579	0	0	0	0	0	21.5844	0	0	0	4.37881	0	0	0	14.7695	0	19.9275	NaN	NaN	NaN	NaN	NaN	NaN	NaN	NaN	NaN
2	13.0673	0	7.86155	0	4.13938	11.8861	3.73933	8.07878	0	0	0	0	6.2067	7.86789	20.6921	15.6701	3.79631	3.42605	0	0	0	0	13.7235	0	0	7.55385	0	0	18.0204	38.343	0	0	0	2.82276	3.62011	0	3.25087	NaN	NaN
3	0	0	4.67702	6.31344	2.36273	0	0	6.43492	2.16092	0	9.30148	13.3527	11.4863	9.32309	0	0	13.2302	17.9796	0	0	7.42144	24.6662	0	0	0	0	0	0	3.19975	0	NaN	NaN	NaN	NaN	NaN	NaN	NaN	NaN	NaN
4	7.88695	0	11.1125	0	0	5.70489	0	0	10.9578	2.84778	67.0716	3.46102	4.51277	27.2392	0	7.45126	0	0	4.76279	0	0	0	0	0	21.5863	19.254	27.6624	0	0	0	0	0	3.64879	0	0	8.86066	NaN	NaN	NaN
5	0	4.686	4.47431	11.5256	50.5817	0	3.30277	20.8727	7.77765	0	5.01418	12.5329	0	0	0	0	5.9243	9.14499	0	4.24223	0	0	0	0	0	41.0752	14.1585	31.6654	0	0	0	7.47751	0	0	0	9.38462	0	0	1.25807
6	0	8.57085	0	4.98247	11.3343	12.2622	0	13.7209	24.3491	0	0	4.18551	30.8258	10.2652	10.2322	0	0	0	0	0	9.60239	8.52744	7.95117	0	4.64322	6.95855	18.9286	8.51554	12.372	0	0	0	NaN	NaN	NaN	NaN	NaN	NaN	NaN
7	9.31124	0	12.5765	5.20001	12.6914	0	0	0	3.89503	11.5433	8.48005	3.49721	14.8662	0	14.0432	5.26279	0	0	0	0	23.4977	0	0	27.411	19.6689	0	0	14.3718	0	0	0	NaN	NaN	NaN	NaN	NaN	NaN	NaN	NaN
8	2.44826	15.7257	4.93014	3.87033	7.66412	0	0	0	0	15.7544	0	0	7.13548	0	3.7319	9.11823	0	23.1331	4.46898	4.28167	9.71704	7.1543	0	4.52951	0	0	0	0	17.7859	1.62037	0	NaN	NaN	NaN	NaN	NaN	NaN	NaN	NaN
9	17.7428	4.85755	4.8653	0	0	19.7765	5.53231	0	0	0	3.9473	0	4.82587	0	0	10.9138	0	10.3035	0	0	0	47.3549	8.82489	0	0	15.2652	0	25.9835	0	10.8628	0	0	0	NaN	NaN	NaN	NaN	NaN	NaN
10	0	15.6777	4.82587	10.5165	0	0	0	20.6595	15.7999	12.8191	0	2.23306	5.43138	0	0	0	0	0	0	4.7452	0	27.1026	0	0	0	5.7819	0	0	15.5306	0	0	NaN	NaN	NaN	NaN	NaN	NaN	NaN	NaN
11	6.3446	0	5.39061	0	0	0	0	5.44107	0	0	5.92143	0	0	0	16.3378	17.2375	0	0	0	0	0	0	0	5.4999	0	0	0	0	0	5.27643	0	NaN	NaN	NaN	NaN	NaN	NaN	NaN	NaN
12	0	0	5.60342	5.73639	0	5.52729	4.70678	0	5.4691	0	0	9.85432	5.48631	0	0	0	0	9.20938	28.1755	5.46298	0	10.6403	5.11718	0	0	0	0	0	0	0	0	0	0	8.30128	NaN	NaN	NaN	NaN	NaN

## Sheet: Fig2h
FR(spike/s) as a function of start token number
Tkn level
1	0	6.17218	7.05099	5.25485	3.46594	25.3565	10.7527	14.2107	15.524	16.3196	23.5203	22.3931	5.74719	20.9084	8.22715	9.33973	22.6014	0	15.0117	21.2991	4.84598	0	0	3.13363	0	0	0	10.512	15.6075	3.13523	8.26381	16.4811	7.23486	35.7379	4.26	4.05752	0	7.23165	16.6558	30.7934	24.6209	28.328	21.1451	0	3.06171	14.8459	4.20497	16.4552	11.1158
2	10.697	11.7038	20.6171	14.2661	2.50761	12.3319	0	3.82067	7.13757	7.55386	9.96357	4.45512	7.21243	14.3079	24.3815	36.8681	18.0818	68.0057	4.6842	0	41.6978	22.7066	11.8653	67.0348	14.0176	10.4849	5.82188	30.2487	14.1997	25.0572	33.2746	53.7079	31.129	0	41.4834	13.7383	14.9413	58.098	13.0371	78.1447	46.6164	63.1398	70.7782	69.0273	21.0466	31.2051	14.5777	85.8139	72.6818
3	4.5111	3.91753	44.1307	42.9976	72.7411	41.7097	23.7414	20.615	20.428	51.1046	0	23.5222	27.6921	53.905	47.167	66.6271	22.296	20.485	5.34927	67.5541	65.2783	35.084	23.1935	15.6167	35.0957	15.4863	31.7754	50.8361	58.6877	67.939	43.1598	33.8708	65.5	NaN	NaN	NaN	NaN	NaN	NaN	NaN	NaN	NaN	NaN	NaN	NaN	NaN	NaN	NaN	NaN
4	11.0923	4.21514	4.01085	9.61058	12.4546	20.3028	15.0395	17.1785	23.8651	13.2397	5.38111	4.64587	0	0	34.0455	22.8596	8.49875	0	5.51606	65.1042	27.2783	43.9245	5.12578	8.52298	18.1218	59.3457	14.8844	50.0224	60.8651	54.74	48.479	68.1576	36.662	72.6139	32.2024	46.1002	21.3327	49.5868	0	11.0172	28.5378	29.4989	32.276	8.83927	44.7815	35.2327	39.6011	18.2194	52.2277
5	14.1942	21.0966	10.4082	5.4447	11.2741	36.7129	50.5886	47.6306	7.23594	22.5519	28.8787	45.5203	26.405	65.0124	63.4422	89.3682	101.706	50.1022	64.2194	53.4087	36.2294	87.1194	NaN	NaN	NaN	NaN	NaN	NaN	NaN	NaN	NaN	NaN	NaN	NaN	NaN	NaN	NaN	NaN	NaN	NaN	NaN	NaN	NaN	NaN	NaN	NaN	NaN	NaN	NaN
6	8.88592	0	23.0539	17.9541	12.7622	24.5642	17.1568	23.1037	4.37528	10.1704	36.6724	38.2366	17.0133	44.702	5.12792	36.4434	29.3145	28.3707	42.1881	28.829	32.4181	31.8825	48.2925	46.9016	104.111	63.3707	28.98	51.7796	84.3561	18.3134	115.195	91.7274	22.0875	100.797	92.6913	121.359	108.311	57.6924	37.1035	55.6552	28.2825	100.293	62.8689	58.493	NaN	NaN	NaN	NaN	NaN
[truncated: 171 more columns]

## Sheet: Fig2i
FR(spike/s) as a function of start token number
Tkn level
1	13.2854	0	17.0768	9.56664	30.4985	8.37819	5.80458	0	0	0	4.11011	0	29.9988	0	12.4498	0	23.6525	35.7978	46.2972	5.09475	11.4728	6.38276	7.94082	33.5281	18.0845	5.0852	0	16.4427	4.19486	5.32477	14.5785	8.45801	0	3.71542	5.54992	11.5761	7.4365	0	8.88107	15.7714	22.2553	5.36102	0	30.8683	0	26.7845	0	0	44.4701
2	9.48119	17.336	8.75998	0	0	12.4118	5.60985	4.71587	11.9361	24.1564	15.6802	0	9.5442	10.076	0	19.7047	26.2291	4.71405	18.5984	38.9069	21.6966	42.1555	31.9626	10.7955	5.66978	21.0248	9.08599	20.7823	4.71587	28.2775	4.84984	10.7079	26.9114	28.0049	26.7185	36.3106	28.5378	0	6.36114	0	0	8.70687	13.5233	53.677	38.1524	21.6322	12.2659	6.99543	8.39548
3	0	11.3098	37.8659	5.07042	0	18.2421	5.7216	19.3363	16.3196	5.71089	37.7676	10.3216	6.83198	8.63604	5.90282	8.51555	0	0	3.93775	17.2172	4.17978	32.8219	32.2245	10.243	5.11503	15.6	38.7909	0	15.7883	10.8894	8.58895	26.0278	0	24.9327	0	4.39972	12.6678	12.1842	17.422	4.25851	12.1837	4.97586	0	NaN	NaN	NaN	NaN	NaN	NaN
4	14.469	24.5685	7.41918	4.84502	10.9415	19.3486	15.5926	51.1944	23.6685	0	2.368	3.7647	4.88966	4.27567	18.9587	19.5665	37.8789	11.4512	41.9098	31.5872	4.39023	10.243	24.4141	9.8147	14.3163	18.4014	44.5377	26.7861	22.3948	16.2869	21.5131	47.6837	4.73232	0	4.83542	0	5.374	15.3959	76.2519	42.6372	4.90538	11.9423	18.8838	0	17.9383	62.3338	4.29447	0	13.1565
5	4.21951	31.6963	11.1057	0	2.47833	0	7.20604	7.62225	36.4636	9.81076	27.5282	18.266	4.73141	13.0539	32.5989	6.49742	38.3688	4.66808	38.2399	25.4623	16.2349	17.3047	17.31	4.09289	0	NaN	NaN	NaN	NaN	NaN	NaN	NaN	NaN	NaN	NaN	NaN	NaN	NaN	NaN	NaN	NaN	NaN	NaN	NaN	NaN	NaN	NaN	NaN	NaN
6	24.1963	48.572	4.50694	0	9.12931	10.2279	23.6243	5.01727	9.9503	0	4.35654	12.0787	15.3355	20.8712	0	4.65296	7.96024	23.1468	14.3739	2.90471	48.7307	36.6263	23.6211	27.0238	4.97688	25.5913	19.9951	13.7127	7.8755	3.32254	5.30279	0	5.01109	19.357	26.4631	10.1751	40.6536	4.23121	22.3291	3.38614	NaN	NaN	NaN	NaN	NaN	NaN	NaN	NaN	NaN
[truncated: 98 more columns]

[truncated: 18 more sheets: Fig2j, Fig2k, Fig2l, FIg3a, Fig3c, Fig4, FigS1, FigS2a, FigS2b, FigS2c, FigS2d, FigS2e, FigS2f, FigS3a, FigS3c, FigS3e, FigS3g, FigS5]
